# Supplementary material for: Genome-wide identification of the C2H2 zinc finger gene family in Populus euphratica and the functional analysis of PeZFP38 under salt stress
Source: Front Plant Sci. 2026 Jan 26;17:1754976. doi: 10.3389/fpls.2026.1754976 (PMC12885089; doi:10.3389/fpls.2026.1754976)
Supplement: Supplementary Table 1 — The physicochemical characteristics of PeZFP proteins in P. euphratica. [file Table1.xlsx]

## Sheet: Sheet1
Table S1. Physicochemical characteristic
Number	Gene ID	OriID	Rename ID	Number of Amino Acid	Molecular Weight（Da）	isoelectric point	Instability Index	Aliphatic Index	Grand Average of Hydropathicity	Subcellular Localization Prediction
1	GWHPAAYU000994.1	POPULUS_EUPHRATICA_00994.t1	PeZFP1	242	27090.8	5.48	54.84	51.2	-0.868	nucl: 14
2	GWHPAAYU001500.1	POPULUS_EUPHRATICA_01500.t1	PeZFP2	190	21235.6	7.02	60.37	56	-0.779	nucl: 14
3	GWHPAAYU001544.1	POPULUS_EUPHRATICA_01544.t1	PeZFP3	251	26384.3	8.81	72.54	50.28	-0.656	nucl: 14
4	GWHPAAYU002072.1	POPULUS_EUPHRATICA_02072.t1	PeZFP4	187	20411.7	9.6	48.83	76.79	-0.398	nucl: 14
5	GWHPAAYU002828.1	POPULUS_EUPHRATICA_02828.t1	PeZFP5	305	33681.7	5.31	57.93	66.82	-0.63	nucl: 14
6	GWHPAAYU002989.1	POPULUS_EUPHRATICA_02989.t1	PeZFP6	245	27288.3	5.73	60.79	64.57	-0.698	nucl: 13, pero: 1
7	GWHPAAYU003174.1	POPULUS_EUPHRATICA_03174.t1	PeZFP7	310	34874.5	8.93	56.88	61	-0.878	nucl: 14
8	GWHPAAYU003912.1	POPULUS_EUPHRATICA_03912.t1	PeZFP8	286	31617.1	7.13	58.48	65.84	-0.741	nucl: 14
9	GWHPAAYU004526.1	POPULUS_EUPHRATICA_04526.t1	PeZFP9	267	30005.1	6.76	58.22	60.34	-0.919	nucl: 14
10	GWHPAAYU004872.1	POPULUS_EUPHRATICA_04872.t1	PeZFP10	518	56728.6	8.89	51.99	62.93	-0.643	nucl: 14
11	GWHPAAYU005142.1	POPULUS_EUPHRATICA_05142.t1	PeZFP11	397	45405.3	8.84	61.7	67.03	-0.668	nucl: 12, extr: 2
12	GWHPAAYU005491.1	POPULUS_EUPHRATICA_05491.t1	PeZFP12	294	31936.2	8.82	56.45	53.5	-0.843	nucl: 14
13	GWHPAAYU005492.1	POPULUS_EUPHRATICA_05492.t1	PeZFP13	308	33874.9	9.07	57.23	57.01	-0.624	nucl: 14
14	GWHPAAYU020207.1	POPULUS_EUPHRATICA_05987.t1	PeZFP14	328	36424.4	7.32	57.61	61.25	-0.7	nucl: 14
15	GWHPAAYU020394.1	POPULUS_EUPHRATICA_06174.t1	PeZFP15	177	19583.4	9.4	58.41	68.36	-0.509	nucl: 14
16	GWHPAAYU020465.1	POPULUS_EUPHRATICA_06245.t1	PeZFP16	307	34321.2	6.89	57.83	61.66	-0.77	nucl: 14
17	GWHPAAYU021076.1	POPULUS_EUPHRATICA_06856.t1	PeZFP17	269	29379.2	7.66	61.14	49.74	-0.877	nucl: 14
18	GWHPAAYU021094.1	POPULUS_EUPHRATICA_06874.t1	PeZFP18	245	25734.3	7.84	43.58	62.24	-0.422	nucl: 14
19	GWHPAAYU021246.1	POPULUS_EUPHRATICA_07026.t1	PeZFP19	246	27038.5	7.13	51.32	64.27	-0.498	nucl: 14
20	GWHPAAYU021495.1	POPULUS_EUPHRATICA_07275.t1	PeZFP20	214	23964.8	9.14	39.27	64.72	-0.763	nucl: 14
21	GWHPAAYU021496.1	POPULUS_EUPHRATICA_07276.t1	PeZFP21	193	21738.7	7.75	71.97	48.5	-1.17	nucl: 14
22	GWHPAAYU022321.1	POPULUS_EUPHRATICA_08101.t1	PeZFP22	403	45033.8	8.49	51.54	62.7	-0.636	nucl: 14
23	GWHPAAYU022323.1	POPULUS_EUPHRATICA_08103.t1	PeZFP23	282	30747	6.92	66.06	52.3	-0.821	nucl: 14
24	GWHPAAYU022432.1	POPULUS_EUPHRATICA_08212.t1	PeZFP24	318	34952.5	7.93	51.36	68.96	-0.571	nucl: 14
25	GWHPAAYU023681.1	POPULUS_EUPHRATICA_09461.t1	PeZFP25	258	27675.6	4.87	50.43	80.23	-0.24	nucl: 13, pero: 1
26	GWHPAAYU024667.1	POPULUS_EUPHRATICA_10447.t1	PeZFP26	191	21476.4	9.6	54.99	60.31	-0.74	nucl: 14
27	GWHPAAYU025247.1	POPULUS_EUPHRATICA_11027.t1	PeZFP27	297	33652.6	8.95	71.07	56.13	-0.9	nucl: 14
28	GWHPAAYU025546.1	POPULUS_EUPHRATICA_11326.t1	PeZFP28	249	26957.4	9.57	47.58	58.84	-0.64	nucl: 14
29	GWHPAAYU025617.1	POPULUS_EUPHRATICA_11397.t1	PeZFP29	478	52094.7	9.35	48.68	61.11	-0.611	nucl: 14
30	GWHPAAYU025886.1	POPULUS_EUPHRATICA_11666.t1	PeZFP30	518	57026.1	8.19	43.55	53.71	-0.819	nucl: 14
31	GWHPAAYU028104.1	POPULUS_EUPHRATICA_13884.t2	PeZFP31	544	56779.8	8.43	60.64	63.46	-0.461	nucl: 14
32	GWHPAAYU028982.1	POPULUS_EUPHRATICA_14762.t1	PeZFP32	243	27489.3	8.76	43.53	74.2	-0.53	nucl: 12, extr: 2
33	GWHPAAYU028983.1	POPULUS_EUPHRATICA_14763.t1	PeZFP33	185	20968.5	4.89	66.3	40.59	-1.143	nucl: 14
34	GWHPAAYU030467.1	POPULUS_EUPHRATICA_16247.t1	PeZFP34	509	56492.2	5.76	49.64	63.46	-0.702	nucl: 14
35	GWHPAAYU030851.1	POPULUS_EUPHRATICA_16631.t1	PeZFP35	391	43501.8	8.46	47.51	66.14	-0.731	nucl: 12, extr: 2
36	GWHPAAYU032505.1	POPULUS_EUPHRATICA_18285.t1	PeZFP36	476	53097.3	5.85	51.42	63.7	-0.693	nucl: 12.5, cyto_n
37	GWHPAAYU033610.1	POPULUS_EUPHRATICA_19390.t1	PeZFP37	302	33282.6	8.39	68.81	52.38	-0.954	nucl: 14
38	GWHPAAYU033791.1	POPULUS_EUPHRATICA_19571.t1	PeZFP38	135	14975.1	9.76	66.42	50.67	-0.682	nucl: 14
39	GWHPAAYU033890.1	POPULUS_EUPHRATICA_19670.t1	PeZFP39	260	29299.7	8.77	59.78	67.12	-0.769	nucl: 14
40	GWHPAAYU034260.1	POPULUS_EUPHRATICA_20040.t1	PeZFP40	505	55390.5	8.39	51.61	58.3	-0.795	nucl: 14
41	GWHPAAYU034437.1	POPULUS_EUPHRATICA_20217.t1	PeZFP41	184	20030	9.69	57.03	74.4	-0.452	nucl: 14
42	GWHPAAYU034602.1	POPULUS_EUPHRATICA_20382.t1	PeZFP42	268	29358.2	8.58	52.69	45.52	-0.99	nucl: 14
43	GWHPAAYU035078.1	POPULUS_EUPHRATICA_20858.t1	PeZFP43	193	21802.6	5.76	71.96	46.99	-1.206	nucl: 14
44	GWHPAAYU006196.1	POPULUS_EUPHRATICA_22193.t1	PeZFP44	358	39590.8	5.94	50.41	67.49	-0.494	nucl: 12.5, cyto_n
45	GWHPAAYU006794.1	POPULUS_EUPHRATICA_22791.t2	PeZFP45	540	56224.1	8.61	62.61	60.31	-0.469	nucl: 14
46	GWHPAAYU007193.1	POPULUS_EUPHRATICA_23190.t1	PeZFP46	410	44336.8	8.85	51.33	71.2	-0.431	nucl: 13.5, cyto_n
47	GWHPAAYU007810.1	POPULUS_EUPHRATICA_23807.t1	PeZFP47	540	59961.3	8.93	46.67	66.94	-0.567	nucl: 14
48	GWHPAAYU008012.1	POPULUS_EUPHRATICA_24019.t1	PeZFP48	214	23707.7	9.48	55.58	64.35	-0.641	nucl: 12.5, cyto_n
49	GWHPAAYU008800.1	POPULUS_EUPHRATICA_24797.t1	PeZFP49	266	29329.9	9.4	52.09	61.69	-0.771	nucl: 14
50	GWHPAAYU008842.1	POPULUS_EUPHRATICA_24839.t1	PeZFP50	161	17452.2	5.57	66.38	61.3	-0.714	nucl: 13, pero: 1
51	GWHPAAYU009527.1	POPULUS_EUPHRATICA_25524.t1	PeZFP51	190	21431	9.69	61.26	45.74	-0.945	nucl: 14
52	GWHPAAYU010379.1	POPULUS_EUPHRATICA_26376.t1	PeZFP52	553	61497.8	9.37	52.28	57.02	-0.668	nucl: 14
53	GWHPAAYU011033.1	POPULUS_EUPHRATICA_27030.t1	PeZFP53	257	29213.4	6.48	45.72	63.35	-0.885	nucl: 14
54	GWHPAAYU011034.1	POPULUS_EUPHRATICA_27031.t1	PeZFP54	387	43564.3	5.43	72.53	59.22	-0.984	nucl: 14
55	GWHPAAYU014836.1	POPULUS_EUPHRATICA_30833.t1	PeZFP55	373	42092.8	5.73	63.67	57.32	-0.946	nucl: 14
56	GWHPAAYU014837.1	POPULUS_EUPHRATICA_30834.t1	PeZFP56	478	53266.3	6.22	51.47	56.76	-0.858	nucl: 14
57	GWHPAAYU015065.1	POPULUS_EUPHRATICA_31062.t1	PeZFP57	322	34983.3	8	60.09	63.94	-0.39	nucl: 14
58	GWHPAAYU015841.1	POPULUS_EUPHRATICA_31838.t1	PeZFP58	126	14666.8	9.51	42.51	61.9	-0.681	nucl: 14
59	GWHPAAYU015842.1	POPULUS_EUPHRATICA_31839.t1	PeZFP59	184	20707.3	4.96	71.02	51.96	-1.029	nucl: 14
60	GWHPAAYU016871.1	POPULUS_EUPHRATICA_32868.t1	PeZFP60	333	37135.5	5.87	66.53	62.61	-0.752	nucl: 14
61	GWHPAAYU017011.1	POPULUS_EUPHRATICA_33008.t1	PeZFP61	239	26382.1	5.89	57.98	59.25	-0.736	nucl: 13, pero: 1
62	GWHPAAYU018355.1	POPULUS_EUPHRATICA_34352.t1	PeZFP62	309	33822.7	8.05	71.01	59.68	-0.704	nucl: 14
63	GWHPAAYU018520.1	POPULUS_EUPHRATICA_34517.t1	PeZFP63	593	67956	5.31	48.32	51.6	-1.181	nucl: 14
64	GWHPAAYU018616.1	POPULUS_EUPHRATICA_34613.t1	PeZFP64	211	22737.4	9.63	62.18	86.49	-0.134	nucl: 14
65	GWHPAAYU018688.1	POPULUS_EUPHRATICA_34685.t1	PeZFP65	184	20596.4	5.48	57.73	49.84	-1.105	nucl: 14
66	GWHPAAYU019197.1	POPULUS_EUPHRATICA_35194.t1	PeZFP66	250	26191.9	8.46	74.29	55.12	-0.62	nucl: 14
67	GWHPAAYU019896.1	POPULUS_EUPHRATICA_35893.t1	PeZFP67	292	32018.5	7.98	50.59	68.15	-0.48	nucl: 12, extr: 2
