# Supplementary material for: Genome-wide identification of the C2H2 zinc finger gene family in Populus euphratica and the functional analysis of PeZFP38 under salt stress
Source: Front Plant Sci. 2026 Jan 26;17:1754976. doi: 10.3389/fpls.2026.1754976 (PMC12885089; doi:10.3389/fpls.2026.1754976)
Supplement: Supplementary Table 2 — The type and motif sequences of PeZFP proteins in P. euphratica. [file Table2.xlsx]

## Sheet: Sheet1
Table S2. The type and motif sequences of PeZFP proteins in P. euphratica.
Subfamily	Rename ID	Typs	The number of QALGGH	motif	motif sequences
Ⅰ	PeZFP16	Q	1	1	GGTLAAPRVYECSFCKRGFPSSQALGGHMNAHKKERALLKR
	PeZFP39	Q	1	2	THECSICGKEFSSGQALGGHMRRHRA
	PeZFP11	Q	1	3	KKCGGKKYCCDCGKLFSSRDALGGHRAFH
	PeZFP27	Q	1	4	SRTEEEEDVANCLIMLARG
	PeZFP6	Q	1	5	HHDPSRPLGDLTGIKKHFKRKHGEKKWKCDKCSKKY
	PeZFP61	Q	1	6	DSEGLDLELRLG
	PeZFP20	Q	1	7	SSNELTQIVKRKRTKRLRSS
	PeZFP58	Q	1	8	QSAPPPSPNMSATALLQKAAQMGATASNPS
	PeZFP32	Q	1	9	LPLYGSLGRSLGVRAHSMIHK
	PeZFP42	Q	1	10	EVKKRVYVCPEPTCV
	PeZFP17	Q	1
	PeZFP65	Q	1
	PeZFP50	Q	1
	PeZFP43	Q	1
	PeZFP21	Q	1
	PeZFP33	Q	1
	PeZFP59	Q	1
Ⅱ	PeZFP18	Q	1
	PeZFP48	Q	1
	PeZFP41	Q	1
	PeZFP51	Q	1
	PeZFP26	Q	1
	PeZFP12	Q	1
	PeZFP13	Q	1
	PeZFP9	Q	1
	PeZFP8	Q	1
	PeZFP2	Q	1
	PeZFP19	Q	1
	PeZFP25	M	0
	PeZFP1	Q	1
Ⅲ	PeZFP35	M	0
	PeZFP30	Q	1
	PeZFP40	Q	1
	PeZFP24	Q	1
	PeZFP67	Q	2
	PeZFP53	Q	2
	PeZFP56	Q	2
	PeZFP66	Q	2
	PeZFP3	Q	2
	PeZFP57	Q	1
	PeZFP47	Q	1
	PeZFP7	Q	2
	PeZFP54	Q	2
	PeZFP55	Q	2
	PeZFP60	Q	1
	PeZFP5	Q	1
Ⅳ	PeZFP4	Q	2
	PeZFP64	Q	2
	PeZFP15	Q	1
	PeZFP38	Q	2
	PeZFP37	Q	2
	PeZFP14	Q	2
	PeZFP49	Q	1
	PeZFP28	Q	2
	PeZFP62	Q	2
	PeZFP23	Q	2
Ⅴ	PeZFP63	M	0
	PeZFP34	M	0
	PeZFP36	M	0
	PeZFP44	M	0
	PeZFP22	M	0
	PeZFP52	M	0
	PeZFP29	M	0
	PeZFP10	M	0
	PeZFP46	M	0
	PeZFP45	M	0
	PeZFP31	M	0
