# Supplementary material for: Genome-wide identification of the C2H2 zinc finger gene family in Populus euphratica and the functional analysis of PeZFP38 under salt stress
Source: Front Plant Sci. 2026 Jan 26;17:1754976. doi: 10.3389/fpls.2026.1754976 (PMC12885089; doi:10.3389/fpls.2026.1754976)
Supplement: Supplementary Table 3 — Ka/Ks values of PeZFPs duplicated gene pairs in P. euphratica. [file Table3.xlsx]

## Sheet: 38-2
Table S3 KaKs values of PeZFPs duplicated gene pairs
Seq_1	Seq_2	Ka	Ks	Ka_Ks	EffectiveLen	AverageS-sites	AverageN-sites	cN	cS	pN	pS	Note
PeZFP14	PeZFP23	0.358755	NaN	NaN	726	165.167	560.833	159.917	132.083	0.285141	0.799697	High Sequence Divergence Value (pS>=0.75)
PeZFP14	PeZFP37	0.0986891	0.338203	0.291804	861	196.833	664.167	61.4167	53.5833	0.0924718	0.272227
PeZFP14	PeZFP62	0.422559	2.38594	0.177104	804	182.583	621.417	200.75	131.25	0.323052	0.71885
PeZFP15	PeZFP38	0.078361	0.477615	0.164067	405	89.1667	315.833	23.5	31.5	0.0744063	0.353271
PeZFP15	PeZFP64	0.356981	3.09238	0.115439	411	90.9167	320.083	90.9167	67.0833	0.284041	0.737855
PeZFP16	PeZFP39	0.117818	0.191101	0.616521	774	177.833	596.167	65	30	0.10903	0.168697
PeZFP17	PeZFP42	0.047313	0.163754	0.288927	801	190.333	610.667	28	28	0.0458515	0.14711
PeZFP18	PeZFP48	0.521081	NaN	NaN	606	144.75	461.25	173.25	108.75	0.37561	0.751295	High Sequence Divergence Value (pS>=0.75)
PeZFP20	PeZFP32	0.548046	1.88585	0.29061	513	111.583	401.417	156.083	76.9167	0.388831	0.68932
PeZFP20	PeZFP58	0.606835	1.62491	0.373459	372	85.5833	286.417	119.167	56.8333	0.416061	0.66407
PeZFP21	PeZFP33	0.520455	2.11006	0.246655	537	116.667	420.333	157.75	82.25	0.375297	0.705
PeZFP21	PeZFP43	0.111352	0.320494	0.347439	573	125.25	447.75	46.3333	32.6667	0.10348	0.260812
PeZFP23	PeZFP28	0.373852	NaN	NaN	639	144.5	494.5	145.583	110.417	0.294405	0.764129	High Sequence Divergence Value (pS>=0.75)
PeZFP23	PeZFP62	0.0731679	0.260371	0.281014	813	181.833	631.167	44	40	0.0697122	0.219982
PeZFP24	PeZFP67	0.0801209	0.328276	0.244066	873	193.083	679.917	51.6667	51.3333	0.0759897	0.265861
PeZFP26	PeZFP51	0.205501	0.587703	0.349669	567	123.333	443.667	79.75	50.25	0.179752	0.407432
PeZFP27	PeZFP39	0.355571	1.6064	0.221347	744	169.833	574.167	162.583	112.417	0.283164	0.661923
PeZFP28	PeZFP37	0.500247	NaN	NaN	666	156.5	509.5	186	120	0.365064	0.766773	High Sequence Divergence Value (pS>=0.75)
PeZFP28	PeZFP62	0.450695	2.61626	0.172267	699	162.75	536.25	181.667	118.333	0.338772	0.727087
PeZFP3	PeZFP57	0.367015	NaN	NaN	672	163.5	508.5	147.583	123.417	0.290233	0.754842	High Sequence Divergence Value (pS>=0.75)
PeZFP3	PeZFP66	0.0843959	0.341367	0.247229	738	180.5	557.5	44.5	49.5	0.0798206	0.274238
PeZFP31	PeZFP45	0.0504799	0.274884	0.18364	1551	376.583	1174.42	57.3333	86.6667	0.0488186	0.230139
PeZFP32	PeZFP58	0.307293	0.767385	0.400441	375	80.8333	294.167	74.1667	38.8333	0.252125	0.480412
PeZFP33	PeZFP43	0.504935	1.34705	0.374844	528	116.167	411.833	151.333	72.6667	0.367463	0.625538
PeZFP33	PeZFP59	0.0671453	0.320307	0.209628	549	120.833	428.167	27.5	31.5	0.0642273	0.26069
PeZFP34	PeZFP36	0.106391	0.342782	0.310376	1419	308.333	1110.67	110.167	84.8333	0.0991897	0.275135
PeZFP37	PeZFP62	0.382855	NaN	NaN	813	183.5	629.5	188.75	141.25	0.299841	0.769755	High Sequence Divergence Value (pS>=0.75)
PeZFP38	PeZFP64	0.335278	1.77781	0.188591	357	81.75	275.25	74.4167	55.5833	0.27036	0.679918
PeZFP4	PeZFP15	0.31326	1.75991	0.177997	474	103.333	370.667	94.9167	70.0833	0.25607	0.678226
PeZFP4	PeZFP38	0.30026	1.60262	0.187356	378	85.6667	292.333	72.3333	56.6667	0.247434	0.661479
PeZFP4	PeZFP64	0.1848	0.532891	0.346788	477	109.667	367.333	60.1667	41.8333	0.163793	0.381459
PeZFP43	PeZFP58	0.882786	NaN	NaN	360	79.4167	280.583	145.583	60.4167	0.51886	0.760756	High Sequence Divergence Value (pS>=0.75)
PeZFP5	PeZFP60	0.0805281	0.310114	0.259672	915	203.417	711.583	54.3333	51.6667	0.0763555	0.253994
PeZFP54	PeZFP55	0.0631137	0.237834	0.265369	1116	240.417	875.583	53	49	0.0605311	0.203813
PeZFP55	PeZFP60	0.382655	1.58378	0.241608	957	209.083	747.917	224.167	137.833	0.299721	0.659227
PeZFP57	PeZFP66	0.405091	NaN	NaN	687	168.083	518.917	162.417	130.583	0.312992	0.776896	High Sequence Divergence Value (pS>=0.75)
PeZFP6	PeZFP61	0.0804255	0.275794	0.291615	711	166.833	544.167	41.5	38.5	0.0762634	0.230769
PeZFP8	PeZFP9	0.409997	1.50217	0.272936	768	172.5	595.5	188.083	111.917	0.315841	0.648792
