# Supplementary material for: Genome-wide identification of the C2H2 zinc finger gene family in Populus euphratica and the functional analysis of PeZFP38 under salt stress
Source: Front Plant Sci. 2026 Jan 26;17:1754976. doi: 10.3389/fpls.2026.1754976 (PMC12885089; doi:10.3389/fpls.2026.1754976)
Supplement: Supplementary Table 4 — The expression patterns of PeZFPs in various tissues and under salt stress. [file Table4.xlsx]

## Sheet: Sheet1
Table S4 The expression patterns of PeZFPs
Rename ID	Transcript ID	R-0h-1_tpm	R-0h-2_tpm	R-0h-3_tpm	S-0h-1_tpm	S-0h-2_tpm	S-0h-3_tpm	L-0h-1_tpm	L-0h-2_tpm	L-0h-3_tpm	R-6h-1_tpm	R-6h-2_tpm	R-6h-3_tpm	S-6h-1_tpm	S-6h-2_tpm	S-6h-3_tpm	L-6h-1_tpm	L-6h-2_tpm	L-6h-3_tpm	R-12h-1_tpm	R-12h-2_tpm	R-12h-3_tpm	S-12h-1_tpm	S-12h-2_tpm	S-12h-3_tpm	L-12h-1_tpm	L-12h-2_tpm	L-12h-3_tpm	R-1d-1_tpm	R-1d-2_tpm	R-1d-3_tpm	S-1d-1_tpm	S-1d-2_tpm	S-1d-3_tpm	L-1d-1_tpm	L-1d-2_tpm	L-1d-3_tpm	R-4d-1_tpm	R-4d-2_tpm	R-4d-3_tpm	S-4d-1_tpm	S-4d-2_tpm	S-4d-3_tpm	L-4d-1_tpm	L-4d-2_tpm	L-4d-3_tpm	R-7d-1_tpm	R-7d-2_tpm	R-7d-3_tpm
PeZFP1	populus_peu01004	11.524	7.969	10.709	7.041	8.451	6.417	0.35	0	0.429	15.024	14.484	10.793	5.69	5.838	8.616	0.447	0.149	0.151	15.234	13.316	12.334	5.676	6.764	6.721	0.117	0.663	1.643	22.054	21.262	34.414	5.588	6.885	7.762	0.737	1.066	0.533	9.472	9.402	11.72	3.926	4.349	6.073	0	0	0.337	25.425	10.679	11.557
PeZFP2	populus_peu01562	0.846	1.079	0.732	6.998	6.72	5.979	0.779	1.46	0.821	0.428	0.565	0.542	17.441	16.488	13.926	2.143	1.845	1.285	0.369	0.395	0.337	2.646	2.32	2.713	0.532	0.321	0.195	1.632	1.807	1.236	4.869	5.483	5.32	0.413	0.13	0.472	1.526	2.3	2.605	6.22	5.694	8.666	0.244	0.269	0.189	1.279	0.559	0.637
PeZFP3	populus_peu01606	305.673	320.102	312.408	300.34	293.28	298.62	151.898	144.581	145.287	430.67	489.523	459.231	225.992	243.512	238.827	301.083	264.108	289.814	530.034	541.797	575.301	247.976	268.965	264.491	149.142	140.054	139.373	263.065	294.857	290.423	247.549	244.895	228.286	140.924	144.11	140.653	126.385	178.721	176.426	165.371	165.707	157.494	86.667	89.304	84.458	322.355	238.662	251.4
PeZFP4	populus_peu02158	121.313	114.889	119.632	223.211	242.594	227.173	61.711	57.017	58.126	39.099	41.06	37.936	87.677	97.047	76.712	25.547	25.558	30.159	47.08	45.5	48.225	26.542	35.791	30.924	34.054	30.618	35.617	10.766	11.773	13.893	34.47	38.207	39.766	3.768	5.197	2.229	4.814	4.755	4.443	4.5	5.816	6.215	7.455	7.981	7.198	31.463	4.141	4.513
PeZFP5	populus_peu03001	2.247	2.612	1.287	3.575	4.098	3.548	0.667	1.476	1.131	4.244	2.879	2.641	4.202	4.312	4.436	0	0.319	0.136	4.537	1.956	1.821	3.065	2.497	2.513	0.609	0.77	1.89	1.521	0.731	0.723	1.77	0.648	1.142	0.149	0.297	0	0.604	0.584	0.399	0.806	0.286	1.591	0.145	0.817	0.691	1.241	0.477	0.555
PeZFP6	populus_peu03162	0	0	0	0	0	0	0	0	0	0	0	0	0	0	0	0	0	0	0	0	0	0	0	0	0	0	0	0	0	0	0	0	0	0	0	0	0	0	0	0	0	0	0	0	0	0	0	0
PeZFP7	populus_peu03347	0	0	0	0.272	0.343	0.238	0.139	0.095	0.237	0	0	0	0.141	0.249	0.53	0	0	0	0	0.136	0	0.308	0.116	0	0.127	0	0	0	0.122	0.242	0	0.217	0.106	0	0	0	0	0	0	0	0	0.666	0	0	0	0	0	0
PeZFP8	populus_peu04085	33.347	33.031	33.084	54.533	49.581	47.065	7.612	7.78	8.216	19.789	19.127	18.437	50.234	49.386	55.766	5.47	6.094	6.697	8.287	10.44	8.464	41.273	43.945	42.869	5.968	5.865	5.27	28.462	22.127	20.687	27.858	30.52	29.112	9.492	7.521	8.08	18.221	30.313	26.708	44.382	45.768	42.889	3.248	2.516	3.842	15.32	16.499	12.941
PeZFP9	populus_peu04706	14.255	13.341	14.858	8.905	8.267	10.046	0.761	1.037	0.484	2.942	2.348	4.613	9.211	7.979	6.693	0	0.546	0.156	2.22	1.861	2.079	4.34	4.594	2.195	0.869	0	0.498	5.903	1.668	1.652	3.11	4.146	3.913	0	0.17	0.552	2.068	3.169	1.672	1.71	1.305	2.725	0	0	0.316	1.822	2.723	2.026
PeZFP10	populus_peu05052	28.818	27.745	27.343	57.115	53.799	57.625	82.857	77.209	77.366	23.003	22.964	21.477	63.658	74.641	67.791	91.535	92.986	96.366	25.786	25.431	26.097	61.005	66.039	64.344	57.791	56.023	56.514	20.667	34.326	27.762	80.831	81.445	77.534	76.478	85.442	81.801	48.369	54.555	46.9	72.107	69.351	73.555	66.475	71.05	69.112	35.198	32.533	38.152
PeZFP11	populus_peu05343	2.208	2.114	3.078	0	0	0	0	0	0	2.447	0.843	1.553	0	0	0	0	0	0	1.993	2.506	2.291	0	0.107	0	0	0	0	0.585	0.674	1.446	0	0	0	0	0	0	0.464	0.562	0.409	0.089	0.11	0.245	0	0	0	0.954	0.611	0.682
PeZFP12	populus_peu05706	0	0	0	0	0	0	0	0	0	0	0	0	0	0	0	0	0	0	0	0	0	0	0	0	0	0	0	0	0	0	0	0	0	0	0	0	0	0	0	0	0	0	0	0	0	0.368	0	0
PeZFP13	populus_peu05707	0	0	0	0	0	0	0	0	0	0	0.132	0	0	0	0	0	0	0	0	0	0	0	0	0	0	0	0	0	0	0	0	0	0	0	0	0	0	0	0	0	0	0	0	0	0	0	0	0
PeZFP14	populus_peu06204	1.031	1.207	0.738	0.336	0.846	0.513	0.086	0.235	0	0.782	0.779	1.284	0	0.461	0.736	0	0	0.07	0.418	1.094	1.367	0.127	0.215	0.534	0.157	0	0.15	0.942	1.056	1.046	0.422	0.469	0.655	0.771	0.383	0.416	0.997	0.754	1.169	0.773	0.443	1.15	1.051	0.422	0.785	0.733	1.396	0.401
PeZFP15	populus_peu06391	16.526	14.178	19.42	6.704	7.75	10.246	0.286	0	0	13.809	12.256	16.027	9.824	6.901	8.987	0.259	0	0	24.514	24.939	26.463	18.338	16.218	17.03	12.033	9.05	8.748	22.742	28.385	32.332	20.603	19.173	19.2	5.649	3.83	7.202	23.452	34.903	25.866	18.219	21.867	28.443	13.747	8.711	8.553	47.865	41.001	44.619
PeZFP16	populus_peu06462	17.161	18.367	19.656	0.937	0.657	1.091	0	0.109	0	11.8	11.466	10.306	0.485	0.286	0.152	0.145	0	0	13.084	13.475	13.365	4.243	3.067	2.7	0.146	0.123	0.14	8.624	5.057	4.311	0.655	0.499	0.732	0.287	0.143	0	6.383	6.037	6.4	0.221	1.923	1.529	0	0	0	7.671	6.114	4.052
PeZFP17	populus_peu07073	0.072	0.08	0.083	0.188	0.237	0.082	0	0.066	0	0.263	0.079	0	0.194	0.43	0.367	0	0	0	0.094	0.189	0.096	0.355	0.401	1.283	0	0	0	0	0	0	0.158	0.15	0.294	0	0.086	0	0	0.084	0	0.133	0	0	0	0	0	0	0	0
PeZFP18	populus_peu07091	7.693	7.723	6.609	5.006	3.838	4.63	0.302	0.309	0	6.455	5.342	8.871	5.483	3.773	5.455	0.547	0.144	0	5.433	4.727	5.7	5.556	6.789	5.761	1.655	1.164	1.318	6.477	8.872	6.555	4.813	4.348	4.026	0.135	0.538	0.73	4.704	6.221	4.947	3.132	2.849	4.613	1.054	0.741	0.376	4.661	5.764	4.021
PeZFP19	populus_peu07243	29.696	30.653	32.773	25.766	27.248	24.262	10.943	13.364	10.688	18.212	21.231	20.79	20.197	16.21	24.337	6.918	5.925	7.258	17.666	21.607	19.48	15.949	21.828	19.05	12.441	13.839	16.211	24.49	19.551	17.206	18.053	18.798	18.082	11.842	10.487	11.379	31.707	24.429	27.053	20.693	25.496	21.483	11.168	7.695	12.156	29.221	30.335	23.772
PeZFP20	populus_peu07492	0	0	0	0	0	0	0	0	0	0	0	0	0	0	0	0	0	0	0	0	0	0	0	0	0	0	0	0	0	0	0	0	0	0	0	0	0	0	0	0	0	0	0	0	0	0	0	0
PeZFP21	populus_peu07493	0	0	0	0	0	0	0	0	0	0	0	0	0	0	0	0	0	0	0	0	0	0	0	0	0	0	0	0	0	0	0	0	0	0	0	0	0	0	0	0	0	0	0	0	0	0	0	0
PeZFP22	populus_peu08318	73.384	73.044	74.68	16.176	16.831	16.719	1.452	1.884	1.115	58.153	57.042	54.142	5.159	5.674	5.849	3.255	3.769	3.108	90.142	86.143	88.299	21.413	19.567	17.97	25.5	25.833	26.779	96.951	106.014	117.867	32.993	35.883	34.01	23.544	24.52	22.059	124.396	109.004	108.371	35.744	33.2	37.55	17.672	20.002	17.6	133.155	122.154	111.301
PeZFP23	populus_peu08320	10.259	9.661	8.504	7.555	5.613	6.445	28.291	31.922	35.632	3.605	5.633	4.704	3.453	4.984	7.708	26.599	25.856	24.897	5.081	5.287	2.506	3.977	2.25	2.878	11.352	15.411	16.507	9.207	10.27	9.386	5.007	5.048	8.646	57.817	49.621	44.779	8.876	8.844	8.351	14.2	16.535	12.901	41.819	46.483	39.899	3.835	5.845	6.237
PeZFP24	populus_peu08429	0	0	0.108	0	0	0	0	0	0	0.114	0.311	0.235	0	0	0.12	0	0	0	0.612	0.492	0.625	0.093	0	0	0	0	0	0	0.331	0	0.206	0.098	0	0	0	0	0.182	0	0	0	0	0	0.22	0	0	0	0	0
PeZFP25	populus_peu09692	34.785	34.15	34.616	30.297	28.512	30.144	11.476	13.233	11.088	9.875	12.056	9.63	41.221	39.302	39.442	15.749	13.427	13.352	10.987	11.311	11.398	14.678	13.375	14.254	6.609	4.965	6.085	16.674	12.539	15.404	22.941	22.602	22.724	5.617	5.035	5.634	18.417	23.599	23.417	20.381	22.939	22.922	7.779	9.091	6.662	18.413	18.024	13.984
PeZFP26	populus_peu10756	0	0	0	0	0	0	0	0	0	0	0	0	0	0	0	0	0	0	0	0	0	0	0	0	0	0	0	0	0	0	0	0	0	0	0	0	0	0	0	0	0	0	0	0	0	0	0	0
PeZFP27	populus_peu11336	22.413	18.843	20.371	0.608	0.128	1.327	0	0	0	14.264	16.702	16.685	0	0	0	0	0	0	37.18	33.966	30.529	0.229	0.13	0.138	0	0	0	28.642	30.849	35.465	0.127	0	0	0	0	0	13.745	12.352	16.314	2.044	1.069	1.459	0	0.306	0	29.981	16.249	17.408
PeZFP28	populus_peu11635	3.481	2.176	2.263	0.122	0.103	0.535	0	0.086	0.32	0.571	0	0.234	0.127	0.336	0.358	0	0	0	1.71	0.491	1.248	0.092	0.314	0.111	0.917	1.548	0.986	0.917	0.661	0.327	0	0.098	0.096	0.113	1.119	0.972	0.455	0.44	0.702	0.347	0.323	0.48	1.425	1.355	1.354	0.535	0.839	1.003
PeZFP29	populus_peu11706	9.73	9.308	9.226	9.238	7.418	8.34	8.517	9.285	9.667	5.906	3.503	6.948	19.219	16.718	17.711	13.883	14.461	12.446	7.867	9.58	9.622	17.154	12.23	15.774	9.72	11.32	12.261	4.468	7.374	7.579	11.919	11.019	11.675	11.832	12.618	13.177	4.936	8.305	10.888	16.632	17.713	16.769	10.31	10.129	9.623	4.532	6.806	6.236
PeZFP30	populus_peu12002	0	0	0	0	0	0.071	0	0	0	0	0	0	0	0	0	0	0	0	0	0	0	0	0	0	0	0	0	0	0	0	0	0	0	0	0	0	0	0	0	0	0	0	0	0	0	0	0	0
PeZFP31	populus_peu14241	19.803	20.144	19.586	19.753	19.224	18.584	10.199	10.258	11.07	44.294	42.238	44.118	22.811	23.09	24.601	10.43	10.619	9.359	40.546	36.917	38.245	44.869	47.535	44.689	24.072	24.804	23.85	47.733	36.379	40.837	42.978	42.762	37.357	27.298	31.905	28.11	41.867	41.481	43.309	53.57	50.219	53.318	21.247	23.273	19.39	57.147	45.941	48.256
PeZFP32	populus_peu15159	0	0	0	0	0	0	0	0	0	0	0	0	0	0	0	0	0	0	0	0	0	0	0	0	0	0	0	0	0	0	0	0	0	0	0	0	0	0	0	0	0	0	0	0	0	0	0	0
PeZFP33	populus_peu15160	1.381	1.871	2.068	0.691	0.814	0.483	0.142	0.097	0.361	0.387	0.933	0.793	0.429	0.253	0.539	0	0	0	0.414	0.139	0.563	0	0	0.252	0	0	0	0.388	0.249	0.492	0.348	0.11	0	0	0	0	0.103	0	0.227	0	0	0	0	0	0.118	0.151	0.406	0.283
PeZFP34	populus_peu16651	72.576	73.083	71.879	39.809	40.301	41.959	44.83	46.48	47.002	68.654	66.219	63.81	49.973	51.049	51.012	75.761	78.114	83.972	98.469	98.289	99.974	77.857	79.448	80.431	96.165	95.317	103.571	87.739	91.472	98.764	61.966	63.028	63.247	126.06	124.257	119.835	61.368	77.22	75.853	55.908	59.121	55.257	58.595	59.389	63.526	65.676	60.05	60.266
PeZFP35	populus_peu17088	0	0.107	0	0.127	0	0	0	0	0	0	0.107	0	0	0	0.247	0	0	0	0	0	0	0	0	0	0	0	0	0	0	0.113	0	0.202	0.198	0	0	0	0.094	0	0.104	0	0	0	0	0	0	0.415	0	0
PeZFP36	populus_peu18852	158.335	154.23	151.909	66.398	67.482	64.546	79.434	76.922	78.571	63.973	65.963	61.003	75.258	71.157	72.97	124.021	123.846	131.889	93.454	90.345	88.769	40.35	41.651	41.828	115.963	106.671	118.831	106.718	84.364	89.19	33.374	29.368	28.334	100.99	106.516	101.41	59.323	64.749	67.139	28.673	22.554	23.269	58.016	59.979	55.411	52.219	37.333	35.151
PeZFP37	populus_peu20044	2.465	2.132	2.823	0.687	0.193	1.501	0.118	0.24	0.199	0.321	0.097	0	0.474	0.524	0.223	0	0	0	0	0.115	0.233	0	0.098	0.313	0	0	0	0.429	0.309	0	0.192	0.823	0.268	0.105	0.419	0	0.085	0	0.188	0.244	0.101	0.112	0	0	0.195	0	0	0
PeZFP38	populus_peu20225	16.292	14.846	15.443	2.194	4.303	5.428	0	0	0.318	68.541	69.098	61.181	5.294	3.011	3.921	0.34	0	0.307	74.743	82.519	83.795	30.07	22.163	19.96	14.722	16.757	17.011	94.087	78.577	91.47	24.821	21.885	30.841	8.738	7.351	11.24	77.142	100.895	91.976	25.142	24.761	20.761	17.338	14.343	14.304	160.009	160.275	153.483
PeZFP39	populus_peu20324	0.274	0.754	1.098	0	0.15	0	0.183	0	0.465	0	0.15	0	0	0.815	0.348	0	0	0	2.133	1.609	1.997	0	0	0	0	0	0	0	0.321	0	0	0	0	0	0	0	0.132	0.16	0.438	0	0	0	0	0	0	0	0	0.243
PeZFP40	populus_peu20694	12.004	12.719	11.674	7.075	7.27	6.866	2.419	2.06	1.967	7.699	7.628	7.987	5.489	4.316	6.036	3.286	2.699	2.554	10.584	12.322	7.908	5.042	5.118	5.901	7.73	5.901	5.627	6.345	6.362	7.962	5.765	6.117	4.835	1.987	2.066	3.216	3.285	3.887	4.831	2.09	2.247	2.02	2.374	1.285	1.839	4.397	3.173	3.89
PeZFP41	populus_peu20871	0.239	0.657	0.273	0.311	0.392	0.271	0	0	0	0.29	0.262	0	0.161	0	0.151	0	0	0	0	0	0	0.234	0.133	0.141	0	0	0	0	0	0	1.302	0.868	0.85	0	0	0	0	0.14	0.127	0.33	0.41	0.304	0	0	0.132	0	0	0
PeZFP42	populus_peu21036	0.657	0.322	0.837	0.951	1.279	1.661	5.363	5.714	5.958	0.089	0.241	0.091	0.393	0.435	0.649	3.885	3.917	3.268	0.284	0.572	0.581	2.726	1.055	2.163	3.383	3.005	4.594	0.178	1.368	0.677	0.717	1.062	0.668	7.778	9.124	8.862	0	0.256	0.234	0.674	0.334	0.186	5.104	4.973	4.69	0	0	0.195
PeZFP43	populus_peu21512	0	0	0	0	0	0	0	0	0	0	0	0	0	0	0	0.141	0	0.127	0	0	0	0	0	0	0.142	0.12	0	0	0	0.27	0	0	0	0	0	0	0	0	0	0	0	0	0	0	0	0	0	0
PeZFP44	populus_peu22919	86.689	96.556	89.113	57.067	56.696	52.129	54.951	57.266	58.031	40.1	39.773	36.834	78.33	89.166	85.642	100.639	95.493	102.748	46.14	49.586	49.797	68.752	66.334	73.275	87.468	86.487	92.368	50.955	45.629	44.886	58.441	49.555	53.525	59.579	57.646	59.301	44.103	48.162	50.432	38.602	36.759	42.2	53.214	48.407	45.105	45.018	55.097	53.109
PeZFP45	populus_peu23540	58.295	61.691	59.402	38.277	41.833	42.833	23.437	24.579	21.31	103.719	104.089	100.9	70.691	71.837	73.973	30.907	29.186	31.698	109.481	109.862	115.047	79.937	83.975	84.896	54.729	52.342	50.695	102.883	97.018	102.667	61.871	61.523	58.769	44.527	47.787	45.689	67.911	65.453	73.9	54.76	57.102	53.252	34.676	31.462	32.064	112.921	97.482	91.939
PeZFP46	populus_peu23939	8.365	8.494	8.73	4.96	4.475	2.958	0.248	0.93	0.948	7.56	7.451	7.751	7.508	4.982	6.015	0	0	0.304	6.756	4.612	4.929	3.378	3.305	3.633	0.113	0.096	0	7.019	2.72	5.924	2.636	2.8	3.213	0	0.663	0.24	3.326	3.589	3.866	1.544	1.49	0.948	0	0.122	0.103	4.357	5.564	3.303
PeZFP47	populus_peu25161	1.412	1.944	1.86	1.562	1.005	1.284	0.848	0.385	0.16	1.8	1.706	1.23	0.856	1.766	1.344	0.427	0.361	0.154	1.65	2.581	3.09	0.694	0.549	0.418	0.086	0.581	0.247	1.806	1.901	1.718	0.77	0.367	0.503	0.676	0.924	0.182	1.571	1.735	2.033	1.173	1.455	1.08	1.316	0.832	1.407	1.806	2.069	1.192
PeZFP48	populus_peu24976	18.124	16.042	15.874	17.575	22.943	18.986	12.571	10.828	10.467	16.609	14.635	11.5	23.682	27.087	25.93	10.955	12.252	9.889	16.375	9.976	14.135	27.572	25.866	27.356	9.312	12.061	11.175	20.56	14.974	19.767	33.145	35.624	31.972	10.416	12.048	13.761	16.495	14.344	20.467	19.674	19.121	25.36	7.45	11.399	8.261	20.95	16.067	14.839
PeZFP49	populus_peu25600	0	0	0	0	0	0	0	0	0	0	0	0	0	0	0	0	0	0	0	0	0	0	0.159	0	0	0	0	0	0	0	0	0	0	0	0	0.295	0	0	0.047	0	0	0	0	0	0	0	0	0.126
PeZFP50	populus_peu25645	1.25	0	0.687	0	0.328	0	0	0	0	7.297	7.037	6.548	0.202	0.179	0	0	0	0	7.228	5.962	3.918	1.193	2.142	2.99	0.282	1.328	0	5.129	7.457	7.508	1.409	1.767	2.027	0.179	0.451	0.581	5.937	6.58	5.715	1.5	0.419	0.191	0.524	0.742	0.166	13.472	15.405	11.532
PeZFP51	populus_peu26356	0	0	0	0	0	0	0	0	0	0	0	0	0	0	0	0	0	0	0	0	0	0	0	0	0	0	0	0	0	0	0	0	0	0	0	0	0	0	0	0	0	0	0	0	0	0	0	0
PeZFP52	populus_peu27225	0	0	0	0	0	0	0	0	0	0	0	0	0	0	0	0	0	0	0	0	0	0	0	0	0	0	0	0	0	0	0	0	0	0	0	0	0.067	0	0	0	0	0	0.08	0	0	0	0	0
PeZFP53	populus_peu27879	0.226	0.249	0.13	1.179	0.867	1.545	0.302	0.309	0	0	0	0	0.915	0.944	0.862	0.137	0	0	0	0.296	0.15	0.111	0.252	0.134	0	0	0	0	0	0	0.124	0.118	0.115	0	0	0	0	0	0	0	0	0	0	0	0	0	0	0
PeZFP54	populus_peu27880	3.348	3.577	4.511	5.254	3.663	4.253	1.183	0.806	1.227	1.434	2.162	1.225	4.904	5.16	4.373	0.952	0.377	1.075	1.406	2.057	2.219	0.677	0.547	0.933	0.96	0.405	1.376	1.799	1.844	3.879	0.967	1.227	1.602	0.236	0.351	0.381	2.095	1.498	2.73	1.09	2.029	0.878	0.344	0.129	0.218	1.818	2.257	1.75
PeZFP55	populus_peu31820	4.867	6.74	6.082	6.911	8.958	8.886	2.855	3.622	3.843	2.596	3.24	3.213	8.34	6.763	5.896	1.783	2.072	0.724	2.585	3.659	4.107	6.591	6.966	5.939	3.146	4.475	4.466	1.617	2.762	1.453	3.379	5.439	5.323	1.5	2.369	1.999	1.926	2.416	2.281	1.497	2.026	1.504	1.546	1.545	1.306	1.571	1.127	1.114
PeZFP56	populus_peu31821	0.333	0.366	0.064	0.433	1.093	0.946	0.074	0.05	0.063	0.135	0	0.138	1.195	1.321	1.549	0	0	0	0	0	0	0.218	0.062	0	0	0	0	0.068	0	0	0	0.058	0	0	0	0	0	0	0	0	0	0	0	0	0	0	0	0
PeZFP57	populus_peu32049	477.351	477.274	495.138	490.581	519.631	487.758	174.303	168.459	171.637	98.782	110.401	111.874	415.103	434.559	415.883	536.874	507.297	573.344	98.865	98.057	106.63	187.825	212.918	194.978	218.823	208.985	228.518	76.927	79.182	84.292	111.733	105.293	100.037	47.544	48.119	47.783	33.968	35.563	34.816	36.123	38.724	34.213	28.513	19.666	23.174	61.828	50.914	46.551
PeZFP58	populus_peu32825	0.131	0	0	0	0.143	0	0	0	0	0	0	0	0	0	0	0	0	0	0	0	0	0	0	0	0	0	0	0.638	0.153	0	0	0	0	0	0	0	0	0.613	0.14	0	0	0	0	0	0	0	0.167	0.698
PeZFP59	populus_peu32826	7.974	6.542	5.91	0	0.855	0	0	0	0	2.278	2.404	1.168	0	0	0	0	0	0	2.029	2.45	3.317	0	0	0.556	0.762	0.482	0.728	2.095	1.647	3.443	0	0	0.159	1.122	0	0.202	4.233	0.732	1.834	0	0.358	0.199	0.182	0	0.173	1.333	2.788	4.167
PeZFP60	populus_peu33886	2.745	2.519	1.703	6.997	6.884	5.071	0.611	0.936	1.037	2.777	3.015	3.701	7.545	5.313	7.838	0	0.73	0.499	2.524	1.344	1.213	2.359	2.034	1.761	0.558	0.235	0.133	0.697	0	0.398	1.622	1.426	1.046	0	0.272	0	0.774	0.401	1.098	1.583	0.393	0.437	0.666	0.15	0.127	0.162	0.437	0.102
PeZFP61	populus_peu34026	0.245	0.63	0.374	0.319	0.268	0.464	2.617	1.932	1.943	0	0	0	0	0.195	0	3.357	2.608	3.477	0.106	0	0	0.08	0.272	0.193	0.398	0.252	0.666	0	0.096	0.189	0	0.17	0.166	0.489	1.069	0.738	0	1.147	0.523	0	0	0.208	0.951	1.283	1.085	0.232	0	0
PeZFP62	populus_peu35381	7.763	7.904	8.127	8.039	9.134	8.54	30.308	30.975	28.085	2.736	1.558	2.493	15.508	13.321	11.228	27.547	30.91	34.434	3.25	2.507	1.549	8.69	9.647	8.205	3.256	4.207	4.18	4.27	4.983	5.997	13.75	12.573	13.492	14.081	13.008	16.269	5.327	4.883	5.342	13.787	11.18	15.955	15.165	15.191	14.507	2.964	2.445	3.486
PeZFP63	populus_peu35546	17.305	17.331	17.106	16.528	21.285	18.044	16.475	14.194	15.856	16.611	21.459	17.809	18.06	20.663	17.987	16.649	16.844	16.592	17.993	18.799	17.904	20.421	23.355	20.918	14.66	14.993	15.988	13.943	14.707	12.333	15.463	15.05	15.956	10.753	10.958	11.37	16.431	15.695	13.354	18.856	18.07	18.519	15.154	15.573	15.79	19.882	17.313	14.461
PeZFP64	populus_peu35642	24.147	27.579	25.181	47.375	42.198	43.425	10.584	8.031	10.207	5.469	5.541	6.728	10.189	12.448	13.949	6.971	5.062	8.653	29.003	20.234	22.458	4.07	4.606	4.268	5.491	10.935	10.283	5.926	4.851	4.803	3.932	3.369	2.198	0.647	1.501	0.93	1.568	0.843	1.153	0.998	1.238	1.607	3.148	1.416	1.995	13.055	1.377	1.281
PeZFP65	populus_peu35714	0	0	0	0	0	0	0	0	0	0	0	0	0	0	0	0	0	0	0.268	0	0	0.203	0.229	0	0	0	0.481	0	0	0	0	0.215	0	0	0	0	0	0	0	0	0	0	0	0	0.229	0	0	0
PeZFP66	populus_peu36223	228.605	231.428	224.186	97.657	92.934	93.251	77.409	85.689	87.59	381.168	381.582	398.178	78.477	78.489	68.563	71.572	70.354	76.073	384.241	376.768	383.401	141.853	154.249	155.375	217.409	227.294	213.418	253.044	230.512	246.573	116.72	115.733	113.879	130.376	118.774	121.603	187.503	195.167	201.777	93.813	91.649	96.005	81.892	61.974	70.258	387.87	374.119	392.147
PeZFP67	populus_peu36922	0	0	0	0	0	0	0	0	0	0	0.143	0	0	0	0	0	0	0	0	0	0	0	0	0	0	0	0	0	0	0	0	0	0	0	0	0	0	0	0	0	0	0.166	0	0	0	0	0	0
[truncated: 6 more columns]
