# Supplementary material for: Genome-wide identification of the C2H2 zinc finger gene family in Populus euphratica and the functional analysis of PeZFP38 under salt stress
Source: Front Plant Sci. 2026 Jan 26;17:1754976. doi: 10.3389/fpls.2026.1754976 (PMC12885089; doi:10.3389/fpls.2026.1754976)
Supplement: Supplementary Table 5 — Primers used in this study. [file Table5.xlsx]

## Sheet: Sheet1
Table S5 Primers used in this study
ID	Primers (5'→3')	Function of primers
PeZFP38-F	ATGAGCAATATTTCTCCTGCTC	Gene cloning
PeZFP38-R	CTAAAAGAAACAATTGACCATAGGA
PeZFP38(pBI121-GFP)-F	AACACGGGGGACTCTAGAATGAGCAATATTTCTCCTGCTC	Overexpression and subcellular localization experiments
PeZFP38(pBI121-GFP)-R	CTTGCTCACCATGGTACCAAAGAAACAATTGACCATAGGA
RT-PeZFP38-F	CCTCTCAACCTGGTGTGGTT	RT-qPCR
RT-PeZFP38-R	CCACCATCTTTCCGTTCACT
