# Supplementary material for: Genome-wide identification of the C2H2 zinc finger gene family in Populus euphratica and the functional analysis of PeZFP38 under salt stress
Source: Front Plant Sci. 2026 Jan 26;17:1754976. doi: 10.3389/fpls.2026.1754976 (PMC12885089; doi:10.3389/fpls.2026.1754976)
Supplement: Supplementary Table 6 — List of Abbreviations for Proper Nouns. [file Table6.xlsx]

## Sheet: Sheet1
Table S6 List of Abbreviations for Proper Nouns
Abbreviations	Full names
ABA	Abscisic Acid
C2H2-ZFP	C2H2 Zinc Finger Protein
CAT	Catalase
CREs	Cis-Acting Elements
d	Day
DAB	3,3'-Diaminobenzidine
h	Hour
H₂O₂	Hydrogen Peroxide
Ka	Nonsynonymous Substitution Rate
Ks	Synonymous Substitution Rate
MDA	Malondialdehyde
ML	Maximum Likelihood Method
MS	Murashige and Skoog Medium
NBT	Nitroblue Betrazolium Chloride
O₂⁻	Superoxide Anion
POD	Peroxidase
qRT-PCR	Quantitative Real-Time Polymerase Chain Reaction
ROS	Reactive Oxygen Species
SOD	Superoxide Dismutase
TF	Transcription Factor
UTR	Untranslated Regions
WT	Wild Type
